# Supplementary material for: The association between depressive symptoms and self-reported sleep difficulties among college students: Truth or reporting bias?
Source: PLoS One. 2021 Feb 19;16(2):e0246370. doi: 10.1371/journal.pone.0246370 (PMC7894923; doi:10.1371/journal.pone.0246370)
Supplement: S1 Data — (ZIP) [file pone.0246370.s001.zip]

Archive with 3 entries (3 files):
- data_codes/data_sleep_quality.dta
- data_codes/sleep_analysis_pone.do
- data_codes/sleep_descriptive_pone.do
