# Supplementary material for: The association between depressive symptoms and self-reported sleep difficulties among college students: Truth or reporting bias?
Source: PLoS One. 2021 Feb 19;16(2):e0246370. doi: 10.1371/journal.pone.0246370 (PMC7894923; doi:10.1371/journal.pone.0246370)
Supplement: S1 Data — (ZIP) [file pone.0246370.s001.zip › data_codes/sleep_analysis_pone.do]

set more off
set matsize 1000

***path

use data_sleep_quality.dta, clear
*===

global xvars "sex age i.level i.income i.origin2 i.dep_obj i.perf i.nsib i.relation single i.friends"
global xvars1 "sex age level income origin2 dep_obj perf nsib relation single friends"
global xvars2 "sex_c age_c i.level_c i.income_c i.origin2_c i.dep_obj_c i.perf_c i.nsib_c i.relation_c single_c i.friends_c"


************************ Descriptive statistics
est drop _all
xi, noomit: eststo: estpost summarize sleepquality i.dep_obj sex age i.origin2 i.level i.income i.perf single i.friends i.nsib i.relation sleeptime hrssleep hrssleep2 hrtofallasleep longfall shortsleep loweff

esttab ,replace ///
	nobaselevels nonotes label labcol2() ///
	varlabels(_Idep_obj_0 "\hspace{2cm}No or minimum symptoms (reference group)" ///
	_Idep_obj_1 "\hspace{2cm}Mild" _Idep_obj_2 "\hspace{2cm}Moderate" _Idep_obj_3 "\hspace{2cm}Severe" ///
	_Iorigin2_0 "\hspace{2cm}Swiss (reference group)" _Iorigin2_1 "\hspace{2cm}Western Europe" ///
	_Iorigin2_2 "\hspace{2cm}Eastern Europe" _Iorigin2_3 "\hspace{2cm}Africa" ///
	_Iorigin2_4 "\hspace{2cm}Others" _Ilevel_0 "\hspace{2cm}Bachelor (reference group)" ///
	_Ilevel_1 "\hspace{2cm}Master" _Ilevel_2 "\hspace{2cm}Others" ///
	_Iincome_0 "\hspace{2cm}Less than USD 4000 (reference group)" _Iincome_1 "\hspace{2cm}(4000,7000]" ///
	_Iincome_2 "\hspace{2cm}(7000,12000]" _Iincome_3 "\hspace{2cm}More than 12000" ///
	_Iincome_4 "\hspace{2cm}Don't know" _Iperf_0 "\hspace{2cm}Above average (reference group)" ///
	_Iperf_1 "\hspace{2cm}Average" _Iperf_2 "\hspace{2cm}Below average" ///
	_Ifriends_0 "\hspace{2cm}None (reference group)" ///
	_Ifriends_1 "\hspace{2cm}One" _Ifriends_2 "\hspace{2cm}Two" _Ifriends_3 "\hspace{2cm}Three or more" ///
	_Insib_0 "\hspace{2cm}None (reference group)" _Insib_1 "\hspace{2cm}One" _Insib_2 "\hspace{2cm}Two" ///
	_Insib_3 "\hspace{2cm}Three or more" _Irelation_0 "\hspace{2cm}Good (reference group)" ///
	_Irelation_1 "\hspace{2cm}Good, but not always" _Irelation_2 "\hspace{2cm}Bad" ///
	age "Age (in years)" single "Single (not in a relationship)" ///
	sleeptime "Hours of sleep (reported)" ///
	hrssleep "Hours of sleep (wake up time - bed time)" ///
	hrssleep2 "Hours of sleep, adjusted for time it takes to fall asleep" ///
	shortsleep "Sleep less than 7 hours" sleepquality "Sleep difficulty (VAS score)") ///
	refcat(_Idep_obj_0 "Depressive symptoms (based on PHQ-9 score)" _Iorigin2_0 "Place of origin" _Ilevel_0 "Education" ///
	_Iincome_0 "Family income" _Iperf_0 "School performance" _Iobese_0 "Think are obese" ///
	_Ifriends_0 "Close friends" _Insib_0 "Siblings"_Irelation_0 "Relationship with parents", nolabel) ///
	cell((mean(fmt(a2)) sd(fmt(a2)) min(fmt(a2)) max(fmt(a2)))) ///
	nonum eqlabels("", none) ///
	booktabs collabels(none) ///
	noobs nomtitles ///
	plain f

** Correlation between depression and sleep measure
pwcorr sleepquality phq9, sig

************************ Regression of self-reports without correction
** Regressions
quietly reg sleepquality $xvars, robust
estimate store sl
quietly reg sleepquality $xvars sleeptime, robust
estimate store sl1
quietly reg sleepquality $xvars hrssleep, robust
estimate store sl2
quietly reg sleepquality $xvars hrssleep2, robust
estimate store sl3
quietly reg sleepquality $xvars hrtofallasleep, robust
estimate store sl4
quietly reg sleepquality $xvars longfall shortsleep loweff, robust
estimate store sl5

* Table 2: regression of self-reports without correction
esttab sl sl1 sl2 sl3 sl4 sl5,replace ///
	star(* 0.1 ** 0.05 *** 0.01) ///
	keep(sex age *.dep_obj sleeptime hrssleep hrssleep2 hrtofallasleep longfall shortsleep loweff _cons) ///
	nobaselevels nonotes label labcol2() ///
	varlabels(_cons Constant) ///
	cell(b(star fmt(a2)) se(par fmt(a2))) ///
	nonum eqlabels("", none) ///
	booktabs collabels(none) ///
	noobs nomtitles ///
	plain f
	


************************ Regression of vignettes
** Regressions
quietly reg vign1sl $xvars , robust
estimate store vign1sl
quietly reg vign2sl $xvars , robust
estimate store vign2sl
quietly reg vign3sl $xvars , robust
estimate store vign3sl
quietly reg vign4sl $xvars , robust
estimate store vign4sl
quietly reg vign5sl $xvars , robust
estimate store vign5sl

* Table 3: regression of vigenttes
esttab vign1sl vign2sl vign3sl vign4sl vign5sl ,replace ///
	star(* 0.1 ** 0.05 *** 0.01) ///
	keep(sex age *.dep_obj _cons) ///
	nobaselevels nonotes label labcol2() ///
	varlabels(_cons Constant) ///
	cell(b(star fmt(a2)) se(par fmt(a2))) ///
	nonum eqlabels("", none) ///
	booktabs collabels(none) ///
	noobs nomtitles ///
	plain f


	
************************ Regression of self-reports with vigenttes as control variables
** Regressions
quietly reg sleepquality $xvars vign1sl vign2sl vign3sl vign4sl vign5sl, robust
estimate store sl_vall
quietly reg sleepquality $xvars vign1sl vign2sl vign3sl vign4sl vign5sl longfall shortsleep loweff, robust
estimate store sl5_vall


* Table 4
esttab sl sl_vall sl5 sl5_vall,replace ///
	star(* 0.1 ** 0.05 *** 0.01) ///
	keep(sex age *.dep_obj vign*sl longfall shortsleep loweff _cons) ///
	nobaselevels nonotes label labcol2() ///
	varlabels(_cons Constant) ///
	cell(b(star fmt(a2)) se(par fmt(a2))) ///
	nonum eqlabels("", none) ///
	booktabs collabels(none) ///
	noobs nomtitles ///
	plain f
	
	
************************ Double-index model
preserve
* Generate "repeated" measures
gen id = _n
gen sl_panel1 = sleepquality
gen sl_panel2 = vign1sl
gen sl_panel3 = vign2sl
gen sl_panel4 = vign3sl
gen sl_panel5 = vign4sl
gen sl_panel6 = vign5sl

* Reshape to panel: self-report is labled by 1 of "measure", vignettes by 2,3,4... of "measure"
reshape long sl_panel@ , i(id) j(measure)

* Generate a copy of covariates
foreach x of varlist $xvars1 longfall shortsleep loweff{
	gen `x'_c = `x'
}

foreach x of varlist $xvars1 longfall shortsleep loweff{
	replace `x' = 0 if measure ~= 1
}


forvalue i = 1/5{
	gen theta`i' = 0
	replace theta`i' = 1 if measure == `i' + 1
}

* Regression
quietly reg sl_panel $xvars $xvars2 theta1 theta2 theta3 theta4 theta5, vce(cluster id)
estimate store sl_double

quietly reg sl_panel $xvars longfall shortsleep loweff $xvars2 longfall_c shortsleep_c loweff_c theta1 theta2 theta3 theta4 theta5, vce(cluster id)
estimate store sl_double1


* Exchange values between cutoff and main equation
foreach x of varlist $xvars1 longfall shortsleep loweff{
	gen `x'_o = `x'_c
	replace `x'_c = `x'
	replace `x' = `x'_o
}

* Generate outputs of cutoffs 
quietly reg sl_panel $xvars $xvars2 theta1 theta2 theta3 theta4 theta5, vce(cluster id)
estimate store sl_double_cut

quietly reg sl_panel $xvars longfall shortsleep loweff $xvars2 longfall_c shortsleep_c loweff_c theta1 theta2 theta3 theta4 theta5, vce(cluster id)
estimate store sl_double1_cut1

*remove constant in cutoff results

* Table 5
esttab sl_double sl_double_cut sl_double1 sl_double1_cut1 , replace ///
	star(* 0.1 ** 0.05 *** 0.01) ///
	keep(sex age *.dep_obj longfall shortsleep loweff _cons) ///
	nobaselevels nonotes label labcol2() ///
	varlabels(_cons Constant) ///
	cell(b(star fmt(a2)) se(par fmt(a2))) ///
	nonum eqlabels("", none) ///
	booktabs collabels(none) ///
	noobs nomtitles ///
	plain f

restore

************************ Test on assumptions of linear regression
// Ramsey (1969) regression specification-error test(RESET) for omitted variables
est restore sl
estat ovtest 
* pass

// Robust check: fractional regression
gen sleepquality1 = sleepquality/100
quietly fracreg probit sleepquality1 $xvars
eststo sl_frac: estpost margins, dydx(*)
esttab sl sl_frac ,replace ///
	star(* 0.1 ** 0.05 *** 0.01) ///
	keep(sex age *.dep_obj _cons) ///
	nobaselevels nonotes label labcol2() ///
	varlabels(_cons Constant) ///
	cell(b(star fmt(a2)) se(par fmt(a2))) ///
	nonum eqlabels("", none) ///
	booktabs collabels(none) ///
	noobs nomtitles ///
	plain f ///
	transform(100*@ 100,pattern(0 1))
* almost identical result as linear model, pass


************************ Test on vigentte equivalence
// Incidents of inconsistency
gen incorrecta = (vign5sl < vign1sl) + (vign4sl < vign1sl) + (vign3sl < vign1sl) + (vign2sl < vign1sl)
gen incorrectb = (vign5sl < vign2sl) + (vign4sl < vign2sl)  
gen incorrectc = (vign5sl < vign3sl) + (vign4sl < vign3sl) 
gen incorrectd = (vign5sl < vign4sl) 
egen inconsistent =rowtotal(incorrecta incorrectb incorrectc incorrectd)

eststo inconsistent: estpost tab inconsistent
esttab inconsistent ,replace ///
	nobaselevels nonotes label labcol2() ///
	cell((b pct(fmt(%9.2f)) cumpct(fmt(%9.2f)))) ///
	nonum eqlabels("", none) ///
	booktabs collabels(none) ///
	noobs nomtitles ///
	plain f


// Size of inconsistency
*v1
gen diff1 = cond(vign2sl >= vign1sl, 0, vign1sl-vign2sl)
gen diff2 = cond(vign3sl >= vign1sl, 0, vign1sl-vign3sl)
gen diff3 = cond(vign4sl >= vign1sl, 0, vign1sl-vign4sl)
gen diff4 = cond(vign5sl >= vign1sl, 0, vign1sl-vign5sl)
*v2
gen diff5 = cond(vign4sl >= vign2sl, 0, vign2sl-vign4sl)
gen diff6 = cond(vign5sl >= vign2sl, 0, vign2sl-vign5sl)
*v3
gen diff7 = cond(vign5sl >= vign3sl, 0, vign3sl-vign5sl)
gen diff8 = cond(vign4sl >= vign3sl, 0, vign3sl-vign4sl)
*v4
gen diff9 = cond(vign5sl >= vign4sl, 0, vign4sl-vign5sl)

*mean distance
egen size=rowtotal(diff*)
gen av_size = size/inconsistent
sum av_size, d
local m =r(mean)
local m : di %3.2f `m'
local sd =r(sd)
local sd : di %3.2f `sd'
kdensity av_size, ytitle(Density) xtitle("")  title("Size of inconsistencies", size(vlarge)) ///
xlabel(,labsize(medlarge)) legend(region(lwidth(none))) scheme(s1mono)  ///
note("Mean = `m', SD = `sd'", size(medlarge))


// Systematic deviation
gen anyincor = inconsistent == 0
reg anyincor $xvars

// A robust regression
preserve

* Drop inconsistenct cases
keep if inconsistent == 0

* Generate "repeated" measures
gen id = _n
gen sl_panel1 = sleepquality
gen sl_panel2 = vign1sl
gen sl_panel3 = vign2sl
gen sl_panel4 = vign3sl
gen sl_panel5 = vign4sl
gen sl_panel6 = vign5sl

* Reshape to panel: self-report is labled by 1 of "measure", vignettes by 2,3,4... of "measure"
reshape long sl_panel@ , i(id) j(measure)

* Generate a copy of covariates
foreach x of varlist $xvars1 longfall shortsleep loweff{
	gen `x'_c = `x'
}

foreach x of varlist $xvars1 longfall shortsleep loweff{
	replace `x' = 0 if measure ~= 1
}


forvalue i = 1/5{
	gen theta`i' = 0
	replace theta`i' = 1 if measure == `i' + 1
}

*br id measure ql_panel sex age sex_c age_c theta1 theta2 theta3

* Regression
quietly reg sl_panel $xvars $xvars2 theta1 theta2 theta3 theta4 theta5, vce(cluster id)
estimate store sl_double

quietly reg sl_panel $xvars longfall shortsleep loweff $xvars2 longfall_c shortsleep_c loweff_c theta1 theta2 theta3 theta4 theta5, vce(cluster id)
estimate store sl_double1


* Exchagne values between cutoff and main equation
foreach x of varlist $xvars1 longfall shortsleep loweff{
	gen `x'_o = `x'_c
	replace `x'_c = `x'
	replace `x' = `x'_o
}

* Generate outputs of cutoffs 
quietly reg sl_panel $xvars $xvars2 theta1 theta2 theta3 theta4 theta5, vce(cluster id)
estimate store sl_double_cut

quietly reg sl_panel $xvars longfall shortsleep loweff $xvars2 longfall_c shortsleep_c loweff_c theta1 theta2 theta3 theta4 theta5, vce(cluster id)
estimate store sl_double1_cut1


* Table 5
esttab sl_double sl_double_cut sl_double1 sl_double1_cut1, replace ///
	star(* 0.1 ** 0.05 *** 0.01) ///
	keep(sex age *.dep_obj longfall shortsleep loweff _cons) ///
	nobaselevels nonotes label labcol2() ///
	varlabels(_cons Constant) ///
	cell(b(star fmt(a2)) se(par fmt(a2))) ///
	nonum eqlabels("", none) ///
	booktabs collabels(none) ///
	noobs nomtitles ///
	plain f
restore


************************ Test on response consistency
graph drop _all
// Vignette 1
gen sample1 = 1 if hrtofallasleep <= 0.083333 /*5min = 1/12 of an hour = 0.08333 hours */

preserve
cumul sleepquality, generate(csl) equal
cumul vign1sl, generate(cvi) equal
cumul sleepquality if sample1 == 1, generate(csl_r) equal
cumul vign1sl if sample1 == 1, generate(cvi_r) equal
label var csl "Sleep difficulty"
label var cvi "Vignette 1"
label var csl_r "Sleep difficulty restricted"
label var cvi_r "Vignette 1 restricted"
stack csl sleepquality cvi vign1sl csl_r sleepquality cvi_r vign1sl, into(y x) wide clear
twoway (line csl cvi csl_r cvi_r x, sort  name(v1, replace) xtitle(VAS score, size(large)) ///
lpattern("l" "_" ".-." "...-...") legend(label(1 "Sleep difficulty") label(2 "Vignette") ///
label(3 "Sleep difficulty restricted") label(4 "Vignette restricted")  ///
 row(2))  title("Vignette 1")),  scheme(s1mono) ///
 ytitle("Cumulative probability") ///
xlabel(,labsize(medlarge)) legend(region(lwidth(none)))
restore

// Vignette 5
preserve
cumul sleepquality, generate(csl) equal
cumul vign5sl, generate(cvi) equal
cumul sleepquality if hrtofallasleep >= 2 , generate(csl_r) equal
cumul vign5sl if hrtofallasleep >= 2 , generate(cvi_r) equal
label var csl "Sleep difficulty"
label var cvi "Vignette 5"
label var csl_r "Sleep difficulty restricted"
label var cvi_r "Vignette 5 restricted"
stack csl sleepquality cvi vign5sl csl_r sleepquality cvi_r vign5sl, into(y x) wide clear
twoway (line csl cvi csl_r cvi_r x, sort  name(v5, replace) xtitle(VAS score, size(large)) ///
lpattern("l" "_" ".-." "...-...") legend(label(1 "Sleep difficulty") label(2 "Vignette") ///
label(3 "Sleep difficulty restricted") label(4 "Vignette restricted")  ///
row(2))  title("Vignette 5")),  scheme(s1mono) ///
 ytitle("Cumulative probability") ///
xlabel(,labsize(medlarge)) legend(region(lwidth(none)))
restore 


	
	
