# Supplementary material for: The association between depressive symptoms and self-reported sleep difficulties among college students: Truth or reporting bias?
Source: PLoS One. 2021 Feb 19;16(2):e0246370. doi: 10.1371/journal.pone.0246370 (PMC7894923; doi:10.1371/journal.pone.0246370)
Supplement: S1 Data — (ZIP) [file pone.0246370.s001.zip › data_codes/sleep_descriptive_pone.do]

clear all
set more off
set matsize 1000

******path

use data_sleep_quality.dta, clear

************************************************* Descriptive analysis ********************************************

*vignettes 
twoway kdensity sleepquality, scheme(s1mono) name(sl, replace) xtitle(VAS score, size(large)) ///
ytitle("Density") title("`: variable label sleepquality'", size(vlarge)) xlabel(,labsize(medlarge))

forval i=1/5{
local v1 = "Vignette 1"
local v2 = "Vignette 2"
local v3 = "Vignette 3"
local v4 = "Vignette 4"
local v5 = "Vignette 5"
twoway kdensity vign`i'sl, scheme(s1mono) name(vign`i'_sl, replace) xtitle(VAS score, size(large)) ///
 title(`v`i'', size(vlarge)) ytitle("Density") xlabel(,labsize(medlarge))  
}

graph combine vign1_sl vign2_sl vign3_sl vign4_sl vign5_sl, plotregion(fc(white) lcolor(white)) ///
scheme(s1mono) 


*=========================
*=========================
*=========================

*densities of quality of sleep by depression
preserve
kdensity sleepquality, generate(dep fdep) nodraw
kdensity sleepquality if dep_obj ==0, generate(fdep0) at(dep) nodraw
kdensity sleepquality if dep_obj ==1, generate(fdep1) at(dep) nodraw
kdensity sleepquality if dep_obj ==2, generate(fdep2) at(dep) nodraw
kdensity sleepquality if dep_obj ==3, generate(fdep3) at(dep) nodraw
label var fdep0 "Not depressed"
label var fdep1 "Mildly depressed"
label var fdep2 "Moderately depressed"
label var fdep3 "Severely depressed"
twoway line fdep0 fdep1 fdep2 fdep3 dep, sort  scheme(s1mono) ////
name(dep, replace) lpattern("l" "_" ".-." "...-...") xtitle(VAS score, size(large)) ///
xlabel(,labsize(medlarge))  ytitle("Density") ///
title(Sleep difficulty, size(vlarge)) legend(region(lwidth(none)))
restore


*densities of vignettes by depression
preserve
kdensity vign1sl, generate(dep fdep) nodraw
kdensity vign1sl if dep_obj ==0, generate(fdep0) at(dep) nodraw
kdensity vign1sl if dep_obj ==1, generate(fdep1) at(dep) nodraw
kdensity vign1sl if dep_obj ==2, generate(fdep2) at(dep) nodraw
kdensity vign1sl if dep_obj ==3, generate(fdep3) at(dep) nodraw
label var fdep0 "Not depressed"
label var fdep1 "Mildly depressed"
label var fdep2 "Moderately depressed"
label var fdep3 "Severely depressed"
twoway line fdep0 fdep1 fdep2 fdep3 dep, sort ytitle("Density") scheme(s1mono) ///
name(v1_dep, replace) lpattern("l" "_" ".-." "...-...") ///
xtitle(VAS score, size(large)) title(Vignette 1, size(vlarge)) ///
xlabel(,labsize(medlarge)) legend(region(lwidth(none)))
restore

preserve
kdensity vign2sl, generate(dep fdep) nodraw
kdensity vign2sl if dep_obj ==0, generate(fdep0) at(dep) nodraw
kdensity vign2sl if dep_obj ==1, generate(fdep1) at(dep) nodraw
kdensity vign2sl if dep_obj ==2, generate(fdep2) at(dep) nodraw
kdensity vign2sl if dep_obj ==3, generate(fdep3) at(dep) nodraw
label var fdep0 "Not depressed"
label var fdep1 "Mildly depressed"
label var fdep2 "Moderately depressed"
label var fdep3 "Severely depressed"
twoway line fdep0 fdep1 fdep2 fdep3 dep, sort ytitle("Density") scheme(s1mono) ///
name(v2_dep, replace) lpattern("l" "_" ".-." "...-...") ///
xtitle(VAS score, size(large)) title(Vignette 2, size(vlarge)) ///
xlabel(,labsize(medlarge)) legend(region(lwidth(none)))
restore


preserve
kdensity vign3sl, generate(dep fdep) nodraw
kdensity vign3sl if dep_obj ==0, generate(fdep0) at(dep) nodraw
kdensity vign3sl if dep_obj ==1, generate(fdep1) at(dep) nodraw
kdensity vign3sl if dep_obj ==2, generate(fdep2) at(dep) nodraw
kdensity vign3sl if dep_obj ==3, generate(fdep3) at(dep) nodraw
label var fdep0 "Not depressed"
label var fdep1 "Mildly depressed"
label var fdep2 "Moderately depressed"
label var fdep3 "Severely depressed"
twoway line fdep0 fdep1 fdep2 fdep3 dep, sort ytitle("Density") scheme(s1mono) ///
name(v3_dep, replace) lpattern("l" "_" ".-." "...-...") ///
xtitle(VAS score, size(large)) title(Vignette 3, size(vlarge)) ///
xlabel(,labsize(medlarge)) legend(region(lwidth(none)))
restore

preserve
kdensity vign4sl, generate(dep fdep) nodraw
kdensity vign4sl if dep_obj ==0, generate(fdep0) at(dep) nodraw
kdensity vign4sl if dep_obj ==1, generate(fdep1) at(dep) nodraw
kdensity vign4sl if dep_obj ==2, generate(fdep2) at(dep) nodraw
kdensity vign4sl if dep_obj ==3, generate(fdep3) at(dep) nodraw
label var fdep0 "Not depressed"
label var fdep1 "Mildly depressed"
label var fdep2 "Moderately depressed"
label var fdep3 "Severely depressed"
twoway line fdep0 fdep1 fdep2 fdep3 dep, sort ytitle("Density") scheme(s1mono) ///
name(v4_dep, replace) lpattern("l" "_" ".-." "...-...") ///
xtitle(VAS score, size(large)) title(Vignette 4, size(vlarge)) ///
xlabel(,labsize(medlarge)) legend(region(lwidth(none)))
restore


preserve
kdensity vign5sl, generate(dep fdep) nodraw
kdensity vign5sl if dep_obj ==0, generate(fdep0) at(dep) nodraw
kdensity vign5sl if dep_obj ==1, generate(fdep1) at(dep) nodraw
kdensity vign5sl if dep_obj ==2, generate(fdep2) at(dep) nodraw
kdensity vign5sl if dep_obj ==3, generate(fdep3) at(dep) nodraw
label var fdep0 "Not depressed"
label var fdep1 "Mildly depressed"
label var fdep2 "Moderately depressed"
label var fdep3 "Severely depressed"
twoway line fdep0 fdep1 fdep2 fdep3 dep, sort ytitle("Density") scheme(s1mono) ///
name(v5_dep, replace) lpattern("l" "_" ".-." "...-...") ///
xtitle(VAS score, size(large)) title(Vignette 5, size(vlarge)) ///
xlabel(,labsize(medlarge)) legend(region(lwidth(none)))
restore
